# Supplementary material for: Molecular Cloning and Characterization of a New Family VI Esterase from an Activated Sludge Metagenome
Source: Microorganisms. 2022 Dec 4;10(12):2403. doi: 10.3390/microorganisms10122403 (PMC9786865; doi:10.3390/microorganisms10122403)
Supplement: Supplementary file 1 [file microorganisms-10-02403-s001.zip]

Archive with 1 entries (1 files):
- microorganisms-2053893-supplementary.pdf
